# Supplementary material for: Microsatellite genotyping and genome-wide single nucleotide polymorphism-based indices of Plasmodium falciparum diversity within clinical infections
Source: Malar J. 2016 May 12;15:275. doi: 10.1186/s12936-016-1324-4 (PMC4865991; doi:10.1186/s12936-016-1324-4)
Supplement: Supplementary file 1 — 10.1186/s12936-016-1324-4 Microsatellite genotype profiles of 95 Guinean P. falciparum clinical isolates as ranked by isolate F ws scores. [file 12936_2016_1324_MOESM1_ESM.xlsx]

## Sheet: Sheet1
Supplementary Table S1.		Microsatellite genotype profile of Guinean P. falciparum clinical isolates as ranked by isolate Fws score.
Sample ID	TA1	TAA87	ARA2	PF377	PFPK2	PolyA	TA60	TA81	TA109	TA42	Isolate Fws Index
ZUD468	169	111	83	100	172	147	84	122	163	186	1
ZUD475	160	102	71	97	166	156	84	119	178	186	1
ZUM445	160	111	71	100	169	150	75	125	160	186	1
ZRB078	166	105	65	100	169	156	75	119	175	186	0.99
ZRB245	166	108	68	97	175	162	78	122	178	186	0.99
ZRB618	160	108	59	100	166	156	87	122	160	201	0.99
ZRB619	166	108	74	100	178	156	84	122	172	186	0.99
ZRG349	157	111	59	100	157	159	75	116	175	186	0.99
ZRG365	175	93	65	97	169	156	90	143	163	216	0.99
ZRK277	166	108	71	100	169	162	75	122	163	186	0.99
ZRK282	184	105	71	100	163	177	93	122	202	186	0.99
ZRL205	166	105	65	100	172	150	87	143	202	201	0.99
ZRNS122	157	108	62	97	160	180	96	125	199	186	0.99
ZRS042	169	102	62	100	175	135	84	122	172	186	0.99
ZRS715	181	102	74	97	169	162	84	119	160	201	0.99
ZRS719	160	93	65	100	166	156	84	122	160	186	0.99
ZRSK185	166	99	68	100	166	156	78	137	160	201	0.99
ZRY033	166	105	59	97	166	156	84	122	172	186	0.99
ZRY304	163	105	68	100	169	132	87	131	166		0.99
ZUC007	169	96	65	97	169	144	75	116	175	186	0.99
ZUD403	160	108	59	100	166	156	87	122	160	186	0.99
ZUD404	178	102	59	100	166	159	87	122	154	201	0.99
ZUD427	166	90	59	103	166	156	84	116	175	201	0.99
ZUD433	160	111	71	103	166	159	84	125	163	186	0.99
ZUD451	169	117	74	94	175	168	84	122	175	186	0.99
ZUD458	166	105	62	97	172	156	87	119	163	186	0.99
ZUD464	184	99	59	100	181	165	87	119	163	186	0.99
ZUD465	169	99	62	100	160	162	75	125	199	186	0.99
ZUD478	172	123	65	100	163	159	87	116	178	192	0.99
ZUD498	166	108	68	100	139	153	84	122	175	186	0.99
ZUD499	178	102	74	103	160	159	75	131	166	201	0.99
ZUD521	163	99	68	97	181	147	87	116	163	186	0.99
ZUD534	175	108	71	97	178	156	84	125	178	186	0.99
ZUD548	160	108	59	97	178	159	75	113	166	186	0.99
ZUD549	169	102	62	100	172	156	75	131	178	246	0.99
ZUD566	184	102	68	97	169	159	84	122	163	201	0.99
ZUD579	151	105	71	97	169	159	90	128	163	246	0.99
ZUDK517	163	102	74	100	163	156	75	116	187	186	0.99
ZUG116	160	102	71	100	163	159	78	122	178	186	0.99
ZUG118	166	102	71	100	175	174	75	119	163	186	0.99
ZUH612	193	102	65	100	160	168	87	119	163	186	0.99
ZUM378	172	105	68	100	172	159	78	116	169	186	0.99
ZUM382	172	105	59	91	172	159	81	119	178	186	0.99
ZUM448	169	114	65	97	160	153	87	128	163	201	0.99
ZUM695	160	111	65	100	163	183	87	122	178	186	0.99
ZRK276	172	114	92	100	175	150	84	125	166	186	0.97
ZRY020	166	117	65	100	163	150	84	116	166	186	0.97
ZRY657	169	111	68	100	163	156	84	143	166	186	0.96
ZUD488	172	102	71	106	169	168	75	125	163	201	0.96
ZUD459	178	108	80	103	178	168	78	119	166	186	0.95
ZRNS141	166	105	74	118	163	147	84	122	148	201	0.94
ZUD581	166	111	71	97	163	165	75	113	187	186	0.89
ZRY669	169	99	59	94	169	150	90	116	163	186	0.88
ZRB613	160	111	59	100	160	156	81	125	163	186	0.86
ZRB079	160	123	65	100	166	180	96	116	187	186	0.85
ZRY027	145	105	74	97	169	162	84	113	160	186	0.85
ZUDK512	160	108	62	100	166	165	87	122	160	186	0.85
ZRS066	160	93	65	100	163	156	75	143	163	186	0.84
ZUD501	175	111	62	100	160	165	84	122	163	186	0.84
ZUD546	172	99	59	100	166	156	75	125	175	186	0.84
ZRG313	169	108	74	100	190	162	75	119	163	186	0.82
ZRB622	169	102	71	103	166	165	87	116	172	201	0.81
ZRB242	178	99	62	100	178	171	75	119	166	186	0.8
ZRY302	172	102	71	100	163	162	84	122	178	186	0.8
ZUD584	169	99	65	97	181	162	75	110	184	186	0.8
ZUD482	172	105	71	97	169	174	84	128	163	186	0.73
ZUD573	169	93	68	103	160	153	84	119	160	186	0.72
ZRS050	181	99	65	103	163	168	75	119	163	186	0.71
ZUD570	166	99	68	100	163	159	75	122	184	186	0.65
ZRG377	178	111	71	94	169	162	87	122	199	186	0.63
ZUD585	160	105	65	100	175	180	78	107	184	183	0.63
ZRG364	172	108	68	100	163	159	84	125	175	204	0.6
ZRL191	166	105	65	100	178	171	84	116	163	186	0.52
ZRL210	172	105	65	97	160	177	69	143	199	186	0.52
ZUD428	169	102	59	97	163	153	87	122	163	186	0.52
ZUD500	175	93	65	100	169	144	84	122	175	186	0.52
ZRSK162	178	93	65	106	172	159	75	125	160	186	0.47
ZUD414	166	90	68	100	169	162	75	116	166	186	0.46
ZRB072	160	99	68	100	166	156	78	122	190	186	0.41
ZRSK744	181	105	71	97	160	156	75	116	160	186	0.41
ZRY649	166	111	68	100	175	162	87	119	166	186	0.41
ZRB615	172	102	59	100	166	162	87	122	178	186	0.4
ZRG330	169	102	65	100	172	162	78	122	178	246	0.39
ZRG323	172	102	74	100	163	153	84	116	178	186	0.38
ZRSK161	166	108	59	100	166	156	87	116	160	186	0.37
ZRSK184	160	105	59	94	163	171	87	143	175	186	0.35
ZRY042	163	96	68	91	187	147	87	143	178	201	0.35
ZRNS124	175	93	71	100	166	147	81	119	178	186	0.33
ZRNS129	178	105	68	94	166	147	75	143	163	186	0.33
ZRB073	169	111	62	100	160					216	0.25
ZRNS132	163	111	68	97	175	159	75	143	163	186	0.25
ZRY298	169	105	68	100	163	156	78	116	178	186	0.25
ZRS068	163	108	65	100	175	156	78	116	163	186	0.24
ZRG316	157	102	65	97	160	165	78	122	187	186	0.22
ZRNS144	160	108	59	100	163	156	84	143	178	186	0.16
Colour Code	1 Allele	2 Alleles	3 Alleles	4 Alleles	>=5 Alleles	(number of different alleles detected per locus within isolate, most abundant allele shown)
